# Supplementary material for: Effects of Er: YAG laser and acid etching on bond strength of clear aligner attachments to fluorotic enamel
Source: PLoS One. 2025 Aug 7;20(8):e0328937. doi: 10.1371/journal.pone.0328937 (PMC12331112; doi:10.1371/journal.pone.0328937)
Supplement: S1 File — (XLSX) [file pone.0328937.s001.xlsx]

## Sheet: Sheet1
	界面	混合	树脂	釉质
Z+f	1	4	4	1
F30	5	4	1	0
F60	4	4	2	0
F90	3	6	1	0
F30+Er	2	5	3	0
F60+Er	1	5	3	1
F90+Er	1	5	4	0
