# Supplementary material for: Effects of Er: YAG laser and acid etching on bond strength of clear aligner attachments to fluorotic enamel
Source: PLoS One. 2025 Aug 7;20(8):e0328937. doi: 10.1371/journal.pone.0328937 (PMC12331112; doi:10.1371/journal.pone.0328937)
Supplement: S2 File — (XLSX) [file pone.0328937.s002.xlsx]

## Sheet: Sheet1
O1	O2	A1	A2	A3	B1	B2	B3	C1	C2	C3		A	B	C
Z+t 30	Z+f 30	F+t 30	F+t 60	F+t 90	F+f 30	F+f 60	F+f 90	Er+F+f 30	Er+F+f 60	Er+F+f 90		3.1	9.42	11.33
8.78	12.9	3.1	6.95	7.51	9.42	9.98	10.48	11.33	12.47	12.35		3.47	7.5	10.88
7.28	12.55	3.47	4.37	4.53	7.5	10.15	9.13	10.88	9.87	10.35		5.82	8.43	9.2
7.12	9.73	5.82	6.45	5.26	8.43	10.5	11.08	9.2	12.32	13.5		5.32	8.48	10.38
8.61	11.95	5.32	5.26	7.33	8.48	8.9	9.88	10.38	12.35	13.52		3.59	6.12	11.07
9.5	10.13	3.59	6.72	5.25	6.12	10.05	8.35	11.07	12.65	9.85		4.88	7.32	11.57
9.72	12.68	4.88	4.67	6.21	7.32	8.48	9.87	11.57	11.95	11.52		4.96	8.65	9.93
7.19	12.77	4.96	7.08	4.42	8.65	9.62	10.53	9.93	9.3	9.22		2.84	7.75	10.23
7.36	10.32	2.84	5.38	7.14	7.75	8.12	9.08	10.23	12.93	12.05		4.86	9.6	8.23
9.32	13.23	4.86	5.06	5.87	9.6	6.3	10.12	8.23	12.32	12.15		5.12	8.73	11.07
7.51	11.17	5.12	6.85	5.62	8.73	7.97	8.55	11.07	11.18	13.32		6.95	9.98	12.47
8.239	11.743	4.396	5.879	5.914	8.2	9.007	9.707	10.389	11.734	11.783		4.37	10.15	9.87
1.05191	1.29888	1.0425	1.03319	1.11791	1.0465	1.30916	0.900198	1.04136	1.23062	1.53779		6.45	10.5	12.32
9.72	13.23	5.82	7.08	7.51	9.6	10.5	11.08	11.57	12.93	13.52		5.26	8.9	12.35
7.12	9.73	2.84	4.37	4.42	6.12	6.3	8.35	8.23	9.3	9.22		6.72	10.05	12.65
												4.67	8.48	11.95
												7.08	9.62	9.3
O1	8.78	7.28	7.12	8.61	9.5	9.72	7.19	7.36	9.32	7.51		5.38	8.12	12.93
O2	12.9	12.55	9.73	11.95	10.13	12.68	12.77	10.32	13.23	11.17		5.06	6.3	12.32
A1	3.1	3.47	5.82	5.32	3.59	4.88	4.96	2.84	4.86	5.12		6.85	7.97	11.18
A2	6.95	4.37	6.45	5.26	6.72	4.67	7.08	5.38	5.06	6.85		7.51	10.48	12.35
A3	7.51	4.53	5.26	7.33	5.25	6.21	4.42	7.14	5.87	5.62		4.53	9.13	10.35
B1	9.42	7.5	8.43	8.48	6.12	7.32	8.65	7.75	9.6	8.73		5.26	11.08	13.5
B2	9.98	10.15	10.5	8.9	10.05	8.48	9.62	8.12	6.3	7.97		7.33	9.88	13.52
B3	10.48	9.13	11.08	9.88	8.35	9.87	10.53	9.08	10.12	8.55		5.25	8.35	9.85
C1	11.33	10.88	9.2	10.38	11.07	11.57	9.93	10.23	8.23	11.07		6.21	9.87	11.52
C2	12.47	9.87	12.32	12.35	12.65	11.95	9.3	12.93	12.32	11.18		4.42	10.53	9.22
C3	12.35	10.35	13.5	13.52	9.85	11.52	9.22	12.05	12.15	13.32		7.14	9.08	12.05
												5.87	10.12	12.15
												5.62	8.55	13.32
												5.39633	8.97133	11.302
												1.25468	1.23105	1.40429
												7.51	11.08	13.52
												2.84	6.12	8.23
